# Supplementary material for: Visual Integration of Genome-Wide Association Studies and Differential Expression Results with the Hidecan R Package
Source: Genes (Basel). 2024 Sep 25;15(10):1244. doi: 10.3390/genes15101244 (PMC11506992; doi:10.3390/genes15101244)
Supplement: Supplementary file 1 [file genes-15-01244-s001.zip]

Archive with 2 entries (2 files):
- genes-3208002-Supplementary_material_1_package_workflow.pdf
- genes-3208002-Supplementary_material_2_examples.pdf
